# Supplementary material for: Isothermal amplification of environmental DNA (eDNA) for direct field-based monitoring and laboratory confirmation of Dreissena sp
Source: PLoS One. 2017 Oct 16;12(10):e0186462. doi: 10.1371/journal.pone.0186462 (PMC5643059; doi:10.1371/journal.pone.0186462)
Supplement: S1 File — Individual primers were evaluated for specificity by analyzing max score, % query coverage, E value, and % identity. (XLSX) [file pone.0186462.s002.xlsx]

## Sheet: Dreissena sp.
				Dreissena polymorpha				Dreissena rostriformis bugensis				Dreissena blanci				Dreissena caputlacus				Dreissena presbensis				Dreissena stankovici
				Max Score	Query Coverage	E Value	Identity	Max Score	Query Coverage	E Value	Identity	Max Score	Query Coverage	E Value	Identity	Max Score	Query Coverage	E Value	Identity	Max Score	Query Coverage	E Value	Identity	Max Score	Query Coverage	E Value	Identity
Dreissena sp./	AF305702	FIP	TGA AAG ATA CGT CGC CGG CG -	40.1	1	3e-06	1	38.2	1	1e-05	1	14.4	0.35	170	1	N/A	N/A	N/A	N/A	16.4	0.45	43	1	16.4	0.45	43	1
			A ACT CGT GGT GAC TCT GGA C	40.1	1	3e-06	1	30.2	0.75	0.003	1	16.4	0.8	43	1	N/A	N/A	N/A	N/A	16.4	0.8	43	1	16.4	0.75	43	1
18S rRNA		BIP	TGC CTA CCA TGG TGA TAA CGG G -	44.1	1	2e-07	1	44.1	1	2e-07	1	14.4	0.31	208	1	N/A	N/A	N/A	N/A	14.4	0.31	208	1	14.4	0.31	208	1
			TG TCT CAT GCT CCC TCT CC	38.2	1	1e-05	1	38.2	1	1e-05	1	14.4	0.36	151	1	14.4	0.36	151	1	14.4	0.36	151	1	14.4	0.36	151	1
		LF	GTG CGA TCG GCA CAA AGT T	38.2	1	1e-05	1	38.2	1	1e-05	1	16.4	0.78	38	1	14.4	0.36	151	1	16.4	0.42	38	1	16.4	0.47	38	1
		LB	TAA CGG GGA ATC AGG GTT CG	40.1	1	3e-06	1	40.1	1	3e-06	1	16.4	0.45	43	1	18.3	0.45	11	1	16.4	0.5	43	1	16.4	0.5	43	1
		F3	GTT AGC CCA GAC CAA CGC	36.2	1	4e-05	1	36.2	1	4e-05	1	14.4	0.55	132	1	N/A	N/A	N/A	N/A	14.4	0.55	132	1	14.4	0.38	132	1
		B3	CTT CCT TGG ATG TGG TAG CC	40.1	1	3e-06	1	40.1	1	3e-06	1	18.3	0.45	11	1	14.4	0.35	170	1	N/A	N/A	N/A	N/A	18.3	0.45	11	1
Dreissena polymorpha/ cytochrome c oxidase (COI)	AF120663	FIP	AGA GAC AGG TAA AAC CCA AAA ACT A -	50.1	1	5e-09	1	26.3	0.84	0.069	0.9	48.1	0.96	2e-08	1	34.2	0.84	0.0003	0.95	48.1	0.96	2e-08	1	48.1	0.96	2e-08	1
			AT TGA TTG GTA CCA ATA ATA CTG AG	50.1	1	5e-09	1	26.3	0.68	0.069	0.94	24.3	0.8	0.27	0.9	26.3	0.68	0.069	0.94	28.2	0.88	0.018	0.91	28.2	0.88	0.018	0.91
		BIP	ATT TTG TTC AGC TTT TAG GGA AGG A -	50.1	1	5e-09	1	22.3	0.44	1.1	1	34.2	1	0.0003	0.92	14.4	0.36	265	1	40.1	0.96	5e-06	0.96	32.2	0.96	0.001	0.92
			AA AAT CTA TCG CAG GGC C	32.2	1	4e-05	1	18.3	0.88	8.5	1	24.3	0.66	0.14	1	14.4	1	132	1	24.3	1	0.14	1	24.3	1	0.14	1
		LF	CGA GGG AAA CCT ATA TCA GGA AGA	48.1	1	2e-08	1	48.1	1	2e-08	1	40.1	1	4e-06	0.96	40.1	1	4e-06	0.96	32.2	1	0.0001	0.92	32.2	1	0.0001	0.92
		LB	GGA TTC GGG GGT GGT TGA ACC	42.1	1	8e-07	1	16.4	0.38	0.48	1	16.4	0.71	48	1	16.4	0.38	48	1	32.2	0.95	0.0008	0.95	32.2	0.95	0.0008	0.95
		F3	TAA TGG GGG GAT TCG GAA	36.2	1	4e-05	1	20.3	0.55	2.1	1	20.3	0.55	2.1	1	14.4	0.44	132	1	24.3	0.72	0.14	1	16.4	0.72	33	1
		B3	GCT CCC CCA ATA TGA AGA G	38.2	1	1e-05	1	22.3	1	0.62	0.89	30.2	1	0.003	0.95	30.2	1	0.003	0.95	30.2	1	0.003	0.95	30.2	1	0.003	0.95
Dreissena bugensis/ cytochrome c oxidase (COI)	DQ840132	FIP	AAG AAG CTC CAC CGA TAT GAA GAG	40.1	1	4e-06	0.92	48.1	1	2e-08	1	24.3	1	0.25	0.88	22.3	0.87	1	0.89	32.2	1	0.001	0.92	24.3	1	0.25	0.88
			CCA CCG TTA TCC AGG ATT	18.3	0.72	8.5	0.92	50.5	1	4e-05	1	14.4	0.44	132	1	N/A	N/A	N/A	N/A	14.4	0.44	132	1	16.4	0.61	33	1
		BIP	AGA ACA TGA GGA AAT ATA CGT GCC	38.2	0.95	2e-05	0.96	48.1	1	2e-08	1	34.2	0.87	0.0003	0.95	32.2	1	0.001	0.92	40.1	1	4e-06	0.96	0.342	0.87	0.0003	0.95
			CAC CAA TAG AAG TAC AAA ACA AAG	32.2	1	0.001	0.92	48.1	1	2e-08	1	24.3	0.66	0.25	0.94	40.1	1	4e-06	0.96	20.3	0.54	4	1	20.3	0.54	4	1
		LF	ATG GCT GGC CCT GAA TGC C	22.3	0.57	0.62	1	38.2	1	1e-05	1	18.3	0.52	9.7	1	30.2	1	0.003	0.95	28.2	0.73	0.01	1	22.3	0.57	0.62	1
		LB	GGG TGT CAT CAG TTT TAT CGG GT	24.3	1	0.24	0.9	46.1	1	6e-08	1	22.3	0.69	0.93	1	46.1	1	6e-08	1	38.2	1	2e-05	0.96	38.2	1	2e-05	0.96
		F3	ATT TGG TGG GGG TTG AAC	20.3	0.77	2.1	1	36.2	1	4e-05	1	20.3	1	2.1	0.89	34.2	0.94	0.0001	1	20.3	1	2.1	0.89	20.3	1	2.1	0.89
		B3	GGC TAA AAC AGG TAT TGC TAA	26.3	1	0.05	0.9	42.1	1	8e-07	1	28.2	0.95	0.013	1	40.1	0.95	3e-06	1	20.3	0.798	3.1	0.93	20.3	0.95	3.1	0.93
Increased Likelihood of Non-specific Amplification = 100% in both query coverage and identity AND higher max score AND lower E value AND in all 8 primer regions.

## Sheet: Michigan Mussel Genuses
				Dreissena polymorpha				Dreissena bugensis				Lampsilis				Alasmidonta				Amblema				Anodontoides				Cyclonaias				Elliptio				Epioblasma				Fusconaia				Potamilus				Lasmigona
				Max Score	Query Coverage	E Value	Identity	Max Score	Query Coverage	E Value	Identity	Max Score	Query Coverage	E Value	Identity	Max Score	Query Coverage	E Value	Identity	Max Score	Query Coverage	E Value	Identity	Max Score	Query Coverage	E Value	Identity	Max Score	Query Coverage	E Value	Identity	Max Score	Query Coverage	E Value	Identity	Max Score	Query Coverage	E Value	Identity	Max Score	Query Coverage	E Value	Identity	Max Score	Query Coverage	E Value	Identity	Max Score	Query Coverage
Dreissena sp./	AF305702	FIP	TGA AAG ATA CGT CGC CGG CG	40.1	1	3e-06	1	38.2	1	1e-05	1	16.4	0.45	20	1	N/A	N/A	N/A	N/A	14.4	0.4	23	1	N/A	N/A	N/A	N/A	16.4	0.4	1.1	1	38.2	1	1e-05	1	16.4	0.7	5.2	1	38.2	1	5e-06	1	16.4	0.9	7.9	1	16.4	0.5
			A ACT CGT GGT GAC TCT GGA C	40.1	1	3e-06	1	30.2	0.75	0.003	1	16.4	0.75	28	1	N/A	N/A	N/A	N/A	16.4	0.4	6.2	1	14.4	0.35	163	1	14.4	0.35	4.7	1	18.3	0.75	12	1	16.4	0.4	6.7	1	14.4	0.65	74	1	18.3	0.45	1.9	1	14.4	0.35
18S rRNA		BIP	TGC CTA CCA TGG TGA TAA CGG G	44.1	1	2e-07	1	44.1	1	2e-07	1	14.4	0.31	98	1	N/A	N/A	N/A	N/A	20.3	0.45	0.48	1	N/A	N/A	N/A	N/A	14.4	0.54	5.1	1	28.2	1	0.017	0.91	16.4	0.72	7.9	1	28.2	1	0.006	0.91	24.3	1	0.034	1	16.4	0.4
			TG TCT CAT GCT CCC TCT CC	38.2	1	1e-05	1	38.2	1	1e-05	1	14.4	0.36	71	1	N/A	N/A	N/A	N/A	18.3	0.47	1.4	1	N/A	N/A	N/A	N/A	16.4	0.78	33	1	34.2	1	0.0002	1	16.4	0.42	6.1	1	34.2	0.89	7e-05	1	18.3	1	0.018	1	16.4	0.84
		LF	GTG CGA TCG GCA CAA AGT T	38.2	1	1e-05	1	38.2	1	1e-05	1	16.2	0.42	18	1	N/A	N/A	N/A	N/A	16.4	0.42	32	1	N/A	N/A	N/A	N/A	14.4	0.36	129	1	36.2	0.94	4e-05	1	16.4	0.42	4.6	1	36.2	0.94	2e-05	1	18.3	0.57	1.8	1	14.4	0.73
		LB	TAA CGG GGA ATC AGG GTT CG	40.1	1	3e-06	1	40.1	1	3e-06	1	16.4	0.4	21	0.92	N/A	N/A	N/A	N/A	14.4	0.55	24	1	14.4	0.35	1.3	1	14.4	0.35	4.7	1	40.1	1	3e-06	1	14.4	0.55	26	1	40.1	1	1e-06	1	18.3	1	2	1	14.4	0.35
		F3	GTT AGC CCA GAC CAA CGC	36.2	1	4e-05	1	36.2	1	4e-05	1	16.4	0.44	22	1	N/A	N/A	N/A	N/A	16.4	0.66	5	1	14.4	0.38	127	1	16.4	0.44	0.91	1	18.3	1	8.9	1	16.4	0.44	4	1	16.4	0.44	30	1	18.3	0.94	1.6	1	16.4	0.44
		B3	CTT CCT TGG ATG TGG TAG CC	40.1	1	3e-06	1	40.1	1	3e-06	1	18.3	0.45	5	1	N/A	N/A	N/A	N/A	16.4	0.65	5.8	1	14.4	0.6	1.3	1	14.4	0.35	4.2	1	40.1	1	3e-06	1	14.4	0.65	27	1	40.1	1	3e-06	1	24.3	0.9	0.031	0.94	20.3	1
Dreissena polymorpha/ cytochrome c oxidase (COI)	AF120663	FIP	AGA GAC AGG TAA AAC CCA AAA ACT A	50.1	1	5e-09	1	26.3	0.84	0.069	0.9	20.3	0.4	3.4	1	N/A	N/A	N/A	N/A	22.3	0.6	0.14	0.93	16.4	0.76	64	1	20.3	0.76	3.7	1	24.3	0.48	0.29	1	20.3	0.4	0.45	1	24.3	0.48	0.11	1	22.3	0.84	0.17	1	22.3	1
			AT TGA TTG GTA CCA ATA ATA CTG AG	50.1	1	5e-09	1	26.3	0.68	0.069	0.94	22.3	0.68	5.2	1	N/A	N/A	N/A	N/A	18.3	0.68	2.7	1	16.4	0.32	0.46	1	18.3	0.68	0.43	1	20.3	0.48	4.6	1	20.3	0.56	0.47	0.93	18.3	0.64	15	1	20.3	0.96	0.67	1	20.3	1
		BIP	ATT TTG TTC AGC TTT TAG GGA AGG A	50.1	1	5e-09	1	22.3	0.44	1.1	1	20.3	0.4	1.9	1	N/A	N/A	N/A	N/A	16.4	0.32	8.4	1	14.4	0.56	253	1	16.4	0.6	1.7	1	18.3	0.68	18	1	16.4	0.32	7	1	18.3	0.64	15	1	20.3	1	0.67	1	22.3	1
			AA AAT CTA TCG CAG GGC C	32.2	1	4e-05	1	18.3	0.88	8.5	1	16.4	0.66	17	0.92	N/A	N/A	N/A	N/A	14.4	0.38	19	1	N/A	N/A	N/A	N/A	14.4	0.38	3.5	1	16.4	0.5	41	1	14.4	0.38	16	1	14.4	0.38	58	1	16.4	0.72	6.2	1	18.3	0.72
		LF	CGA GGG AAA CCT ATA TCA GGA AGA	48.1	1	2e-08	1	48.1	1	2e-08	1	20.3	0.45	2.3	1	N/A	N/A	N/A	N/A	26.3	0.87	0.009	0.9	14.4	0.29	235	1	26.3	0.87	0.001	0.9	18.3	0.83	17	1	18.3	0.37	1.7	1	18.3	0.37	14	1	18.3	1	2.5	1	26.3	0.87
		LB	GGA TTC GGG GGT GGT TGA ACC	42.1	1	8e-07	1	16.4	0.38	0.48	1	16.4	0.89	18	1	N/A	N/A	N/A	N/A	20.3	0.57	0.37	1	14.4	0.52	1.2	1	16.4	0.47	0.98	1	22.3	0.89	0.66	0.93	20.3	0.52	0.39	1	16.4	0.68	17	1	18.3	1	1.8	1	14.4	0.71
		F3	TAA TGG GGG GAT TCG GAA	36.2	1	4e-05	1	20.3	0.55	2.1	1	20.3	0.4	1.9	1	N/A	N/A	N/A	N/A	16.4	0.32	8.5	1	14.4	0.56	253	1	16.4	0.6	1.7	1	18.3	0.68	18	1	16.4	0.32	9.1	1	18.3	0.64	7	1	20.3	1	0.67	1	18.3	0.72
		B3	GCT CCC CCA ATA TGA AGA G	38.2	1	1e-05	1	22.3	1	0.62	0.89	16.4	0.66	17	0.92	N/A	N/A	N/A	N/A	14.4	0.38	25	1	N/A	N/A	N/A	N/A	14.4	0.38	3.5	1	16.4	0.5	40	1	14.4	0.38	22	1	14.4	0.38	120	1	16.4	0.72	6.2	1	22.3	0.57
Dreissena bugensis/ cytochrome c oxidase (COI)	DQ840132	FIP	AAG AAG CTC CAC CGA TAT GAA GAG	40.1	1	4e-06	0.92	48.1	1	2e-08	1	16.4	0.33	29	1	N/A	N/A	N/A	N/A	16.4	0.83	8	1	14.4	0.41	1.7	1	14.4	0.29	5.6	1	18.3	0.37	19	1	20.3	0.75	0.44	1	18.3	0.37	6.6	1	20.3	1	0.63	1	20.3	0.95
			CCA CCG TTA TCC AGG ATT	18.3	0.72	8.5	0.92	50.5	1	4e-05	1	14.4	0.38	587	1	N/A	N/A	N/A	N/A	16.4	0.44	6.5	1	N/A	N/A	N/A	N/A	16.4	0.44	0.91	1	20.3	0.83	2.3	0.93	14.4	0.38	22	1	18.3	0.55	3.7	1	16.4	1	6.3	1	14.4	0.38
		BIP	AGA ACA TGA GGA AAT ATA CGT GCC	38.2	0.95	2e-05	0.96	48.1	1	2e-08	1	18.3	0.37	7	1	N/A	N/A	N/A	N/A	16.4	0.7	10	1	14.4	0.29	235	1	14.4	0.29	5.6	1	20.3	0.7	4.2	1	18.3	0.37	1.8	1	18.3	0.95	6.6	1	18.3	0.79	2.5	1	22.3	0.54
			CAC CAA TAG AAG TAC AAA ACA AAG	32.2	1	0.001	0.92	48.1	1	2e-08	1	18.3	0.95	7	1	N/A	N/A	N/A	N/A	18.3	0.87	2.1	1	20.3	0.41	0.028	1	18.3	0.75	0.36	1	22.3	0.87	1.1	1	18.3	0.95	2.2	1	18.3	0.66	14	1	22.3	1	0.84	1	20.3	0.83
		LF	ATG GCT GGC CCT GAA TGC C	22.3	0.57	0.62	1	38.2	1	1e-05	1	14.4	0.36	685	1	N/A	N/A	N/A	N/A	14.4	0.36	21	1	N/A	N/A	N/A	N/A	14.4	0.36	4.3	1	16.4	0.42	41	1	14.4	0.36	17	1	18.3	0.63	8.8	1	16.4	1	6.9	1	16.4	0.42
		LB	GGG TGT CAT CAG TTT TAT CGG GT	24.3	1	0.24	0.9	46.1	1	6e-08	1	16.4	0.65	26	1	N/A	N/A	N/A	N/A	16.4	0.82	7.4	1	14.4	0.3	217	1	14.4	0.3	5.4	1	20.3	0.95	3.9	1	18.3	0.39	1.6	1	18.3	0.69	6.1	1	18.3	0.91	2.3	1	16.4	0.47
		F3	ATT TGG TGG GGG TTG AAC	20.3	0.77	2.1	1	36.2	1	4e-05	1	16.4	0.55	16	1	N/A	N/A	N/A	N/A	18.3	0.77	1.6	1	16.4	0.44	32	1	16.4	0.44	0.89	1	18.3	0.66	9	1	18.3	0.66	1.4	1	20.3	0.66	4.3	1	22.3	0.94	0.1	1	16.4	0.44
		B3	GGC TAA AAC AGG TAT TGC TAA	26.3	1	0.05	0.9	42.1	1	8e-07	1	20.3	0.47	2	1	N/A	N/A	N/A	N/A	16.4	0.38	6.9	1	20.3	0.47	2.9	1	20.3	0.47	0.074	1	22.3	0.85	0.82	1	16.4	0.71	5.5	1	22.3	0.52	0.33	1	20.3	1	0.54	1	20.3	0.76
												Lampsilis abrupta				Alasmidonta raveneliana				Amblema plicata				Anodontoides ferussacianus				Cyclonaias tuberculata				Elliptio complanata				Epioblasma obliquata perobliqua				Fusconaia flava				Potamilus alatus				Lasmigona complanata
Increased Likelihood of Non-specific Amplification = 100% in both query coverage and identity AND higher max score AND lower E value AND in all 8 primer regions.												Lampsilis fasciola				Alasmidonta viridis																Elliptio dilatata				Epioblasma torulosa rangiana								Potamilus capax				Lasmigona compressa
												Lampsilis powellii																								Epioblasma triquetra								Potamilus ohiensis				Lasmigona costata
[truncated: 78 more columns]

## Sheet: Michigan Native Mussels
Native Mussels of Michigan
Elktoe	Alasmidonta raveneliana		Genus
Slippershell	Alasmidonta viridis		Lampsilis
Threeridge	Amblema plicata		Alasmidonta
Cylindrical Papershell	Anodontoides ferussacianus		Amblema
Purple Wartyback	Cyclonaias tuberculata		Anodontoides
Eastern Elliptio	Elliptio complanata		Cyclonaias
Spike	Elliptio dilatata		Elliptio
White Catspaw	Epioblasma obliquata perobliqua		Epioblasma
Northern Riffleshell	Epioblasma torulosa rangiana		Fusconaia
Snuffbox	Epioblasma triquetra		Lampsilis
Wabash Pigtoe	Fusconaia flava		Potamilus
Mucket	Lampsilis abrupta		Lasmigona
Wavy Rayed Lampmussel	Lampsilis fasciola		Leptodea
Fatmucket	Lampsilis powellii		Potamilus
White Heelsplitter	Lasmigona complanata		Ligumia
Creek Heelsplitter	Lasmigona compressa		Obliquaria
Fluted-shell	Lasmigona costata		Obovaria
Fragile Papershell	Leptodea fragilis		Pleurobema
Scaleshell	Leptodea leptodon		Potamilus
Eastern Pondmussel	Ligumia nasuta		Ptychobranchus
Black Sandshell	Ligumia recta		Pyganodon
Three-horn Wartyback	Obliquaria reflexa		Quadrula
Hickorynut	Obovaria olivaria		Simpsonaias
Round Hickorynut	Obovaria subrotunda		Strophitus
Clubshell	Pleurobema clava		Toxolasma
Round Pigtoe	Pleurobema sintoxia		Truncilla
Pink Heelsplitter	Potamilus alatus		Utterbackia
Pocketbook Mussel	Potamilus capax		Venustaconcha
Pink Papershell	Potamilus ohiensis		Villosa
Kidneyshell	Ptychobranchus fasciolaris
Giant Floater	Pyganodon grandis
Pimpleback	Quadrula pustulosa
Mapleleaf	Quadrula quadruala
Common	Scientific
Salamander	Simpsonaias ambigua		Pisidium
Strange Floater	Strophitus undulatus		Sphaerium
Purple Lilliput	Toxolasma lividum
Lilliput	Toxolasma parvum
Fawnsfoot	Truncilla donaciformis
Deertoe	Truncilla truncata		Corbicula
Paper Pondshell	Utterbackia imbecillis
Ellipse	Venustaconcha ellipsiformis
Rayed Bean	Villosa fabalis
Rainbow	Villosa iris
Greater European pea clam	Pisidium amnicum
Ornamanted pea clam	Pisidium cruciatum
Round pea clam	Pisidium equilaterale
Giant northern pea clam	Pisidium idahoense
	Pisidium simplex
European pea clam	Sphaerium corneum
River fingernail clam	Sphaerium fabale
Asian Clam	Corbicula fluminea
