# Supplementary material for: Isothermal amplification of environmental DNA (eDNA) for direct field-based monitoring and laboratory confirmation of Dreissena sp
Source: PLoS One. 2017 Oct 16;12(10):e0186462. doi: 10.1371/journal.pone.0186462 (PMC5643059; doi:10.1371/journal.pone.0186462)
Supplement: S2 File — An excel datasheet is included with the results from direct amplification of all environmental samples. (XLSX) [file pone.0186462.s003.xlsx]

## Sheet: Sheet1
	Name	Latitude	Longitude	Date Collected	Dreissena bugensis CO1	Dreissena polymorpha CO1
1	Chain Lake	44.4874	-83.855	2013-10-30	eDNA below detection limit	eDNA below detection limit
2	Eagle Lake	41.8036	-86.0232	2013-11-03	eDNA below detection limit	eDNA below detection limit
3	Elk Lake	44.8798	-85.3891	2013-10-28	eDNA below detection limit	eDNA below detection limit
4	Lake MI	44.7615	-85.5607	2013-10-28	eDNA below detection limit	eDNA below detection limit
5	Lake Huron	45.6633	-84.4653	2013-10-28	eDNA below detection limit	eDNA detected in 1/6 replicates
6	Lake Charlevoix	45.3113	-85.2273	2013-10-28	eDNA detected in 2/3 replicates	eDNA below detection limit
7	Klinger Lake	41.8028	-85.5477	2013-10-30	eDNA below detection limit	eDNA below detection limit
8	Mullet Lake	45.5141	-84.5373	2013-10-28	eDNA below detection limit	eDNA detected in 1/6 replicates
9	Burt Lake	45.4163	-84.6415	2013-10-28	eDNA detected in 1/6 replicates	eDNA detected
10	Torch Lake	45.0008	-85.3058	2013-10-28	eDNA below detection limit	eDNA below detection limit
11	Lake Leelanau	44.8553	-85.7282	2013-10-28	eDNA below detection limit	eDNA detected in 2/3 replicates
12	Grand River	42.9307	-85.747	2014-10-01	eDNA below detection limit	eDNA below detection limit
13	Wabasis Lake	43.1375	-85.3859	2014-10-01	eDNA below detection limit	eDNA below detection limit
14	Lake MI	45.4067	-84.9315	2013-10-28	eDNA below detection limit	eDNA detected in 2/3 replicates
15	Houghton Lake	44.3498	-84.7629	2013-10-28	eDNA below detection limit	eDNA below detection limit
16	Higgins Lake	44.4332	-84.6855	2013-10-28	eDNA below detection limit	eDNA detected in 2/3 replicates
17	Antoine Lake	45.8372	-88.0359	2013-11-11	eDNA below detection limit	eDNA below detection limit
18	Rainbow Lake	43.1369	-84.7002	2013-11-11	eDNA below detection limit	eDNA below detection limit
19	Hubbard Lake	44.8017	-83.5619	2013-11-06	eDNA below detection limit	eDNA below detection limit
20	Tupper Lake	42.82	-83.7587	2013-11-03	eDNA below detection limit	eDNA below detection limit
21	Lake Isabella	43.6366	-85.0001	2013-11-09	eDNA below detection limit	eDNA below detection limit
22	Autrain Lake	46.4059	-86.8381	2013-11-15	eDNA below detection limit	eDNA below detection limit
23	Gun Lake	42.5983	-85.5257	2013-10-30	eDNA below detection limit	eDNA below detection limit
24	Mona Lake	43.1831	-86.24	2013-12-05	eDNA Detected	eDNA below detection limit
25	Argo Pond	42.2937	-83.7451	2013-12-04	eDNA below detection limit	eDNA below detection limit
26	Lake Independence	46.8025	-87.6936	2013-11-18	eDNA below detection limit	eDNA below detection limit
27	Torch Lake	44.9551	-85.3017	2013-10-30	eDNA below detection limit	eDNA below detection limit
28	Clam Lake	44.9318	-85.2552	2013-10-31	eDNA below detection limit	eDNA below detection limit
29	North Lake	42.3929	-84.0069	2013-10-30	eDNA below detection limit	eDNA below detection limit
30	Thunder Bay River	44.9965	-84.1785	2013-12-16	eDNA below detection limit	eDNA below detection limit
31	Grass River	44.9176	-85.2215	2013-11-10	eDNA below detection limit	eDNA below detection limit
32	Glen Lake (Big)	44.8697	-85.9705	2014-05-09	eDNA below detection limit	eDNA detected in 1/3 replicates
33	West Twin Lake	44.8774	-84.3526	N/A	eDNA below detection limit	eDNA below detection limit
34	Eagle Lake	41.8067	-86.0293	2014-05-18	eDNA below detection limit	eDNA below detection limit
35	Klinger Lake	41.8084	-85.54	2014-05-27	eDNA below detection limit	eDNA detected in 1/3 replicates
36	Klinger Lake	41.8061	-85.5403	2014-06-26	eDNA below detection limit	eDNA Detected
37	Lake Isabella	43.6375	-84.9999	2014-05-28	eDNA below detection limit	eDNA Detected
38	Gun Lake	42.6027	-85.5323	2014-05-28	eDNA below detection limit	eDNA Detected
39	Rainbow Lake	43.1372	-84.6942	2014-06-03	eDNA below detection limit	eDNA below detection limit
40	Argo Pond	42.2934	-83.7454	2014-06-03	eDNA below detection limit	eDNA detected
41	Antoine Lake	45.8404	-88.0231	2014-06-08	eDNA below detection limit	eDNA detected
42	Barnes Lake	43.1851	-83.3054	2014-06-08	eDNA below detection limit	eDNA detected in 1/3 replicates
43	Chain Lake	44.4879	-83.8554	2014-06-07	eDNA below detection limit	eDNA detected
44	Lake Independence	46.8036	-87.6973	2014-06-18	eDNA below detection limit	eDNA below detection limit
45	Hunter Lake (Big Lk 20)	43.9421	-84.5782	2014-06-24	eDNA below detection limit	eDNA below detection limit
46	Klinger Lake	41.8003	-85.5485	2014-06-26	eDNA below detection limit	eDNA detected
47	Lake Cora	42.2033	-85.9824	2014-06-25	eDNA below detection limit	eDNA below detection limit
48	White Lake (Before channel outlet to lake Michigan)	43.3747	-86.4185	2014-07-01	eDNA detected	eDNA detected in 1/3 replicates
49	Little Fowler Creek near Lake Michigan	43.3769	-86.4222	2014-07-01	eDNA below detection limit	eDNA below detection limit
50	Big Trout Lake	45.9927	-84.1121	2014-07-09	eDNA below detection limit	eDNA detected in 1/3 replicates
51	Devils Lake	41.9789	-84.2874	2014-07-13	eDNA below detection limit	eDNA below detection limit
52	Higgins Lake	44.4553	-84.6858	2014-07-13	eDNA below detection limit	eDNA detected in 1/3 replicates
53	Avery Lake	44.9339	-84.194	2014-07-09	eDNA below detection limit	eDNA below detection limit
54	Mona Lake	43.1813	-86.2513	2014-07-18	eDNA below detection limit	eDNA below detection limit
55	Sand Lake	42.0434	-84.1358	2014-07-19	eDNA below detection limit	eDNA below detection limit
56	Deer Lake	46.4775	-86.9696	2014-07-24	eDNA below detection limit	eDNA below detection limit
57	Autrain Boat Ramp, Lake Superior	46.4469	-86.8854	2014-07-24	eDNA below detection limit	eDNA below detection limit
58	Town Line Lake	46.2265	-86.6144	2014-07-24	eDNA below detection limit	eDNA below detection limit
59	Sixteen Mile Lake	46.298	-86.753	2014-07-24	eDNA below detection limit	eDNA below detection limit
60	Fish Lake	46.2292	-86.6356	2014-07-21	eDNA below detection limit	eDNA below detection limit
61	Mirror Lake	46.2751	-86.6881	2014-07-19	eDNA below detection limit	eDNA below detection limit
62	Otter Lake	46.3111	-86.7244	2014-07-19	eDNA below detection limit	eDNA below detection limit
63	Irwin Lake	46.2175	-86.624	2014-07-21	eDNA below detection limit	eDNA below detection limit
64	Moccasin Lake	46.2367	-86.6161	2014-07-19	eDNA below detection limit	eDNA below detection limit
65	Pete's Lake	46.2278	-86.6016	2014-07-21	eDNA below detection limit	eDNA below detection limit
66	Rapid River Truck Trail, Boat Launch	46.2733	-86.86	2014-07-21	eDNA below detection limit	eDNA below detection limit
67	Autrain, State Forest Campground Boat Launch	46.3957	-86.8368	2014-07-21	eDNA below detection limit	eDNA detected
68	Hovey lake	46.302	-86.7084	2014-07-24	eDNA below detection limit	eDNA below detection limit
69	Island Lake	46.2678	-86.6489	2014-07-24	eDNA below detection limit	eDNA below detection limit
70	AuTrain Basin, Forest Lake Campground Boat Launch	46.305	-86.869	2014-07-21	eDNA below detection limit	eDNA below detection limit
71	AuTrain Dam	46.3319	-86.8508	2014-07-21	eDNA below detection limit	eDNA below detection limit
72	Ackerman Lake	46.3319	-86.7993	2014-07-21	eDNA below detection limit	eDNA below detection limit
73	Lake Superior, mouth of Anna River	46.4114	-86.6405	2014-07-21	eDNA below detection limit	eDNA below detection limit
74	Autrain Lake, roadside	46.4103	-86.8497	2014-07-21	eDNA below detection limit	eDNA detected
75	Lost Lake	46.2978	-86.6565	2014-07-21	eDNA below detection limit	eDNA below detection limit
76	Lake Superior, West Bay, Grand Marais Harbor	46.6734	-85.9836	2014-07-24	eDNA below detection limit	eDNA below detection limit
77	Round Lake	41.9646	-84.2779	2014-07-29	eDNA below detection limit	eDNA detected in 2/3 replicates
78	Lake Superior, Laughing Fish Point Boat Ramp	46.5213	-84.028	2014-08-02	eDNA below detection limit	eDNA below detection limit
79	Lake Superior, East Bay, Sucker River Mouth	46.6749	-85.947	2014-08-02	eDNA below detection limit	eDNA below detection limit
80	Eagle Lake	41.8047	-86.0207	2014-07-29	eDNA below detection limit	eDNA below detection limit
81	Echo Lake	46.643	-87.5451	2014-07-31	eDNA below detection limit	eDNA below detection limit
82	Little Long Lake	44.0229	-85.3093	2014-05-25	eDNA below detection limit	eDNA below detection limit
83	Rifle Lake	44.4145	-83.9792	2014-07-30	eDNA below detection limit	eDNA below detection limit
84	Gun Lake	42.6019	-85.5305	2014-08-04	eDNA below detection limit	eDNA below detection limit
85	Round Lake	45.4075	-84.894	2014-07-31	eDNA below detection limit	eDNA below detection limit
86	Crooked Lake	45.4143	-84.8382	2014-07-31	eDNA below detection limit	eDNA below detection limit
87	Barlow Lake	42.6726	-85.5182	2014-07-14	eDNA below detection limit	eDNA below detection limit
88	Clam Lake	44.9287	-85.2475	2014-08-24	eDNA below detection limit	eDNA below detection limit
89	Rainbow Lake	44.811	-85.0862	2014-08-18	eDNA below detection limit	eDNA below detection limit
90	Indian Lake	46.5937	-88.0812	2014-08-17	eDNA below detection limit	eDNA below detection limit
91	Crystal Lake	43.6543	-86.381	2014-08-17	eDNA below detection limit	eDNA below detection limit
92	Bruin Lake	42.4189	-84.0401	2014-08-17	eDNA below detection limit	eDNA detected in 1/3 replicates
93	Duck Lake	46.2015	-89.2186	2014-08-05	eDNA below detection limit	eDNA below detection limit
94	Little White Goat Lake	46.5987	-88.0701	2014-08-25	eDNA below detection limit	eDNA below detection limit
95	Perch Lake	46.3935	-86.7148	2014-08-11	eDNA below detection limit	eDNA below detection limit
96	Moon Lake	45.8505	-88.0568	2014-08-31	eDNA below detection limit	eDNA detected in 1/3 replicates
97	Crystal Lake	43.261	-84.9379	2014-09-08	eDNA below detection limit	eDNA below detection limit
98	Autrain Lake North Shore	46.4103	-86.8323	2014-08-08	eDNA below detection limit	eDNA below detection limit
99	Trout Lake	46.238	-86.8583	2014-08-11	eDNA below detection limit	eDNA below detection limit
100	Furnace Lake	46.4379	-86.7115	2014-08-08	eDNA below detection limit	eDNA below detection limit
101	Whitmore Lake	42.4293	-83.7549	2014-07-09	eDNA below detection limit	eDNA below detection limit
102	Duck Lake	43.3387	-86.3964	2014-07-21	eDNA below detection limit	eDNA below detection limit
103	AuSable Lake	44.4296	-83.9196	2014-07-14	eDNA below detection limit	eDNA detected
104	Round Lake	41.965	-84.2748	2014-07-10	eDNA below detection limit	eDNA detected
105	Little Glen Lake	44.8758	-86.0295	2014-07-22	eDNA below detection limit	eDNA below detection limit
106	Chicagon Lake	46.0567	-88.507	2014-08-13	eDNA below detection limit	eDNA below detection limit
107	Big Lake	43.8667	-85.1973	2014-07-23	eDNA below detection limit	eDNA detected
108	Pickerel Lake	45.3978	-84.7721	2014-07-17	eDNA below detection limit	eDNA detected
109	Cisco Lake	46.2396	-89.4497	2014-08-14	eDNA below detection limit	eDNA below detection limit
110	Lake Paradise	45.6845	-84.7535	2014-07-16	eDNA below detection limit	eDNA detected
111	Lake Lansing	42.7638	-84.4022	2014-08-28	eDNA below detection limit	eDNA below detection limit
112	Thornapple Lake	42.6228	-85.1895	2014-08-25	eDNA below detection limit	eDNA below detection limit
113	Eagle Lake	42.323	-85.3225	2014-08-27	eDNA below detection limit	eDNA below detection limit
114	Grand Sable Lake	46.6482	-86.0305	2014-07-24	eDNA below detection limit	eDNA below detection limit
115	Dodge Lake	46.1114	-86.2726	2014-08-18	eDNA below detection limit	eDNA below detection limit
116	Nugent lake	46.5298	-86.1924	2014-09-09	eDNA below detection limit	eDNA below detection limit
117	Baldy Lake	46.213	-86.6538	2014-08-13	eDNA below detection limit	eDNA below detection limit
118	Colwell Lake	46.2244	-86.4365	2014-08-18	eDNA below detection limit	eDNA below detection limit
119	Little Beaver Lake	46.5587	-86.3627	2014-08-12	eDNA below detection limit	eDNA below detection limit
120	Kingston Lake	46.585	-86.2253	2014-09-09	eDNA below detection limit	eDNA below detection limit
121	Nawakwa Lake	46.5425	-85.9796	2014-08-14	eDNA below detection limit	eDNA below detection limit
122	Torch Lake	45.0207	-85.3113	2014-08-24	eDNA below detection limit	eDNA below detection limit
123	Sweezey Lake	42.1618	-84.1664	2014-09-28	eDNA below detection limit	eDNA below detection limit
124	Mott Lake	43.0973	-83.6338	2014-10-06	eDNA below detection limit	eDNA below detection limit
125	Groveland Mine South Pond	45.9558	-87.9788	2014-10-06	eDNA below detection limit	eDNA below detection limit
126	Barnes Lake	43.1849	-83.3052	2014-10-12	eDNA below detection limit	eDNA below detection limit
127	Barton Lake	42.0992	-85.5608	2014-10-13	eDNA below detection limit	eDNA below detection limit
128	Woodland Lake	42.5555	-83.918	2014-07-24	eDNA below detection limit	eDNA below detection limit
129	East Crooked Lake	42.5489	-83.846	2014-07-24	eDNA below detection limit	eDNA below detection limit
130	Thompson Lake	42.6142	-83.9166	2014-07-24	eDNA below detection limit	eDNA below detection limit
131	Lake Chemung	42.5812	-83.8497	2014-07-24	eDNA below detection limit	eDNA detected in 1/3 replicates
132	Lake Lansing	42.7617	-84.4007	2014-07-24	eDNA below detection limit	2 out of 3 reactions were positive
133	Lake Lansing	42.7617	-84.4007	2014-07-24	eDNA below detection limit	eDNA detected in 1/3 replicates
134	Huron River	42.496	-83.7337	2014-07-24	eDNA below detection limit	eDNA below detection limit
135	Kent Lake	42.5202	-83.6551	2014-07-24	eDNA below detection limit	eDNA below detection limit
136	Island Lake	42.5085	-83.7389	2014-07-24	eDNA below detection limit	eDNA below detection limit
137	Lake Lansing	42.7617	-84.4007	2014-07-25	eDNA below detection limit	eDNA below detection limit
138	Union Lake	42.6073	-83.4342	2014-07-29	eDNA below detection limit	eDNA detected
139	Orchard Lake	42.5857	-83.3686	2014-07-29	eDNA below detection limit	eDNA below detection limit
140	Sylvan Lake	42.6239	-83.3353	2014-07-29	eDNA below detection limit	2 out of 3 reactions were positive
141	Long Lake	42.5887	-83.2937	2014-07-29	eDNA below detection limit	eDNA below detection limit
142	Pontiac Lake	42.6677	-83.4563	2014-07-29	eDNA below detection limit	eDNA below detection limit
143	Crescent Lake	42.6426	-83.3861	2014-07-29	eDNA below detection limit	eDNA detected
144	Stoney Lake	42.8413	-83.2812	2014-08-13	eDNA below detection limit	eDNA below detection limit
145	Lakeville Lake	42.8283	-83.1494	2014-08-13	eDNA below detection limit	eDNA detected in 1/3 replicates
146	Stoney Creek Lake	42.7255	-83.0876	2014-08-13	eDNA below detection limit	eDNA below detection limit
147	Lower Trout Lake	42.74	-83.2249	2014-08-13	eDNA below detection limit	eDNA below detection limit
148	Buhl Lake	42.8074	-83.1655	2014-08-13	eDNA below detection limit	eDNA below detection limit
149	Clear/Squaw Lake	42.8159	-83.2987	2014-08-13	eDNA below detection limit	eDNA below detection limit
150	Eagle Lake	41.8047	-86.0306	2015-04-12	eDNA below detection limit	eDNA detected in 1/3 replicates
151	Klinger Lake	41.8028	-85.5412	2015-05-13	eDNA below detection limit	eDNA below detection limit
152	Gun Lake	42.5927	-85.5403	2015-06-06	eDNA below detection limit	eDNA detected
153	Carney Lake	45.897	-87.9323	2015-06-09	eDNA below detection limit	eDNA below detection limit
154	Hubbard Lake	44.8007	-83.5642	2015-06-11	eDNA below detection limit	eDNA detected
155	Antoine Lake	45.8374	-88.0291	2015-06-12	eDNA below detection limit	eDNA detected
156	Norway Lake	46.0692	-87.8359	2015-06-13	eDNA below detection limit	eDNA detected
157	Hermansville Lake	45.7138	-87.6152	2015-06-17	eDNA below detection limit	eDNA below detection limit
158	Lake Hanbury	45.7818	-87.8826	2015-06-16	eDNA below detection limit	eDNA below detection limit
159	Shakey Lake	45.4205	-87.8207	2015-06-17	eDNA below detection limit	eDNA detected
160	Cox Pond	46.3768	-86.6162	2015-06-17	eDNA below detection limit	eDNA below detection limit
161	Thunder Lake	46.0952	-86.4737	2015-06-15	eDNA below detection limit	eDNA below detection limit
162	Deer Lake	46.4749	-86.9548	2015-06-17	eDNA below detection limit	eDNA below detection limit
163	Indian Lake	45.9442	-86.3376	2015-06-15	eDNA below detection limit	eDNA below detection limit
164	Lake Medora	47.4363	-87.9658	2015-06-17	eDNA below detection limit	eDNA detected for 3/6 Replicates
165	Torch Lake	47.1713	-88.428	2015-06-17	eDNA below detection limit	eDNA below detection limit
166	Lake Fanny Hooe	47.4655	-87.8763	2015-06-17	eDNA below detection limit	eDNA detected in 2/6 replicates
167	Pike Bay (bay of Torch Lake)	47.0283	-88.5219	2015-06-17	eDNA below detection limit	eDNA below detection limit
168	Lac La Belle	47.3839	-88.0167	2015-06-17	eDNA below detection limit	eDNA below detection limit
169	Keweenaw Bay, Lake Superior	46.7767	-88.4828	2015-06-17	eDNA below detection limit	eDNA detected in 2/6 replicates
170	Miners Lake	46.4806	-86.5386	2015-06-15	eDNA below detection limit	eDNA below detection limit
171	Grand Sable Lake	46.6365	-86.0427	2015-06-19	eDNA detected in 1/3 replicates	eDNA detected in 1/6 replicates
172	Little Beaver Lake	46.561	-86.3628	2015-06-18	eDNA below detection limit	eDNA detected in 3/6 Replicates
173	Witch Lake	46.2773	-88.0107	2015-06-23	eDNA below detection limit	eDNA detected in 1/6 replicates
174	Lake Independence	46.8045	-87.6979	2015-06-24	eDNA below detection limit	eDNA detected in 3/6 replicates
175	Greenwood Reservoir	46.441	-87.8239	2015-06-18	eDNA below detection limit	eDNA detected in 1/6 replicates
176	Lake Michigamme, Van Riper Boat Launch	46.523	-87.992	2015-06-18	eDNA below detection limit	eDNA below detection limit
177	Hamilton Lake	45.7541	-87.7871	2015-06-22	eDNA below detection limit	eDNA below detection limit
178	Little Lake	46.2813	-87.334	2015-06-18	eDNA below detection limit	eDNA below detection limit
179	Anderson Lake	46.2214	-87.4947	2015-06-18	eDNA below detection limit	eDNA detected in 1/6 replicates
180	Teal Lake	46.5142	-87.6558	2015-06-18	eDNA below detection limit	eDNA detected for 2/6 Replicates
181	Moss Lake	45.9017	-86.6491	2015-06-25	eDNA below detection limit	eDNA below detection limit
182	Triangle Lake	46.1668	-86.4974	2015-06-22	eDNA below detection limit	eDNA below detection limit
183	F Pool (Seney Ntl Wildlife Refuge)	46.2831	-85.9579	2015-06-22	eDNA below detection limit	eDNA below detection limit
184	Grassy Lake	46.2155	-86.578	2015-06-22	eDNA below detection limit	eDNA below detection limit
185	Autrain Basin	46.3048	-86.8676	2015-06-17	eDNA below detection limit	eDNA below detection limit
186	Camp 7 Lake	46.0571	-86.5528	2015-06-25	eDNA below detection limit	eDNA below detection limit
187	Dawson Lake	46.0778	-88.1836	2015-06-26	eDNA below detection limit	eDNA detected in 3/6 replicates
188	Lake Huron, Duck Bay	45.9656	-84.3799	2015-06-27	eDNA below detection limit	eDNA detected in 3/6 replicates
189	Bass Lake	45.8533	-88.0729	2015-06-28	eDNA below detection limit	eDNA detected in 2/6 replicates
190	Lake Huron, The Crescent	45.9598	-84.2797	2015-06-27	eDNA below detection limit	eDNA detected in 3/6 replicates
191	Lake Ellen	46.1728	-88.1483	2015-06-25	eDNA below detection limit	eDNA detected in 2/6 replicates
192	Badwater Lake	45.877	-88.0843	2015-06-29	eDNA detected for 2/6 Replicates	eDNA detected in 3/6 replicates
193	Brevort Lake	46.0096	-84.9722	2015-06-24	eDNA below detection limit	eDNA detected in 1/6 replicates
194	Lake Milakokia	46.0855	-87.7964	2015-06-24	eDNA below detection limit	eDNA detected in 1/6 replicates
195	Cedarville Boat Launch	45.9951	-84.3625	2015-06-24	eDNA below detection limit	eDNA detected in 3/6 replicates
196	Glidden Lake	46.0742	-88.2379	2015-06-23	eDNA below detection limit	eDNA detected in 2/6 replicates
197	Six Mile Lake	46.0224	-87.9075	2015-06-29	eDNA below detection limit	eDNA detected in 1/6 replicates
198	Winslow Lake	46.34	-88.7572	2015-06-23	eDNA below detection limit	eDNA detected in 2/6 replicates
199	Mismer Bay	46.0039	-84.4539	2015-06-24	eDNA below detection limit	eDNA detected in 3/6 replicates
200	Fire Lake	46.1976	-88.4762	2015-06-23	eDNA below detection limit	eDNA below detection limit
201	Lake Mary	46.0651	-88.2157	2015-06-23	eDNA below detection limit	eDNA below detection limit
202	Gibson Lake	46.2015	-88.438	2015-06-23	eDNA below detection limit	eDNA detected in 1/6 replicates
203	Manistique Lake	46.2114	-85.7483	2015-06-24	eDNA below detection limit	eDNA detected in 1/6 replicates
204	Spread Eagle Lake	45.9029	-88.142	2015-06-29	eDNA below detection limit	eDNA detected in 3/6 replicates
205	Bond Falls Flowage	46.3948	-89.1309	2015-06-23	eDNA below detection limit	eDNA below detection limit
206	Gene's Pond	46.0722	-87.8662	2015-06-29	eDNA below detection limit	eDNA detected in 3/6 replicates
207	Caribou Lake	46.0093	-83.9983	2015-06-24	eDNA below detection limit	eDNA detected in 2/6 replicates
208	Cowboy Lake	45.8096	-88.1213	2015-06-29	eDNA below detection limit	eDNA detected in 1/6 replicates
209	Perch lake	46.3654	-88.6724	2015-06-23	eDNA below detection limit	eDNA detected in 1/6 replicates
210	Hardwood Impoundment	45.9743	-87.679	2015-06-29	eDNA below detection limit	eDNA detected in 2/6 replicates
211	Keyes Lake	45.8948	-88.303	2015-06-30	eDNA below detection limit	eDNA detected
212	Groveland Mine W. Pond	45.9678	-88.0044	2015-07-01	eDNA below detection limit	eDNA detected in 2/6 replicates
213	Moon Lake	45.8533	-88.0585	2015-07-03	eDNA below detection limit	eDNA detected in 1/6 replicates
214	Falls River, Baraga Co	46.7556	-88.4567	2015-07-01	eDNA below detection limit	eDNA detected in 3/6 replicates
215	Torch Lake at Dollar Bay	47.1291	-88.4669	2015-06-30	eDNA below detection limit	eDNA detected in 3/6 replicates
216	Silver River	46.8055	-88.316	2015-07-02	eDNA below detection limit	eDNA detected in 1/6 replicates
217	Third Lake	46.7739	-88.3796	2015-07-02	eDNA below detection limit	eDNA detected in 2/6 replicates
218	Torch Lake at Lake Lindon	47.1875	-88.4087	2015-06-30	eDNA below detection limit	eDNA detected in 1/6 replicates
219	Disney Marina, Keweenaw Bay	46.7777	-88.4853	2015-07-01	eDNA below detection limit	eDNA detected in 1/6 replicates
220	Portage Lake Canal	47.0296	-88.4783	2015-06-30	eDNA below detection limit	eDNA detected in 3/6 replicates
221	Huron Bay, Witzs Marina	46.8872	-88.2087	2015-07-02	eDNA below detection limit	eDNA detected in 3/6 replicates
222	Portage Lake, Pike Bay	47.0284	-88.5197	2015-07-01	eDNA below detection limit	eDNA detected in 3/6 replicates
223	Portage Lake, South Entry	46.9889	-88.4368	2015-07-01	eDNA below detection limit	eDNA detected in 3/6 replicates
224	Bucks Marina, Keweenaw Bay	46.783	-88.4732	2015-07-01	eDNA below detection limit	eDNA detected in 3/6 replicates
225	Lake Roland	46.8911	-88.8541	2015-07-08	eDNA below detection limit	eDNA detected in 2/6 replicates
226	Misery River	46.9823	-88.9836	2015-07-09	eDNA below detection limit	eDNA detected in 2/6 replicates
227	Otter Lake	46.9095	-88.5854	2015-07-09	eDNA below detection limit	eDNA detected in 3/6 replicates
228	Lake Charlevoix	45.2658	-85.1218	2015-07-08	eDNA below detection limit	eDNA detected in 3/6 replicates
229	Prickett Lake	46.7099	-88.6834	2015-07-08	eDNA below detection limit	eDNA detected in 3/6 replicates
230	Parent Lake	46.5775	-88.441	2015-07-07	eDNA below detection limit	eDNA below detection limit
231	Lake Superior, Lower Harbor	46.5433	-87.3853	2015-07-07	eDNA below detection limit	eDNA detected in 3/6 replicates
232	Sleeping River	46.9853	-89.0803	2015-07-15	eDNA below detection limit	eDNA detected in 2/6 replicates
233	Lake Superior, Upper Harbor	46.5817	-87.3862	2015-07-07	eDNA below detection limit	eDNA detected in 1/6 replicates
234	Beaufort Lake	46.5478	-88.1897	2015-07-07	eDNA below detection limit	eDNA detected in 3/6 replicates
235	Ontonagon River	46.8694	-89.3194	2015-07-08	eDNA below detection limit	eDNA detected in 2/6 replicates
236	Round Lake	42.0715	-84.1315	2015-07-27	eDNA below detection limit	eDNA detected in 3/6 replicates
237	Long Lake (Shakey Lakes)	45.4251	-87.8069	2015-08-03	eDNA below detection limit	eDNA detected in 1/6 replicates
238	Torch Lake	45.1054	-85.3469	2015-08-14	eDNA below detection limit	eDNA detected in 1/6 replicates
239	Clam Lake	44.9334	-85.2523	2015-08-14	eDNA below detection limit	eDNA detected in 2 of 6 reactions
240	Round Lake	45.4069	-84.8925	2015-08-12	eDNA below detection limit	eDNA below detection limit
241	Crooked Lake	45.415	-84.8393	2015-08-12	eDNA below detection limit	eDNA detected in 1 of 6 reactions
242	Gene's Pond	46.0657	-87.8583	2015-08-07	eDNA below detection limit	eDNA below detection limit
243	Norway Lake	46.0697	-87.8367	2015-08-07	eDNA below detection limit	eDNA detected in 3 of 6 replicates
244	Bass Lake (Shakey Lakes)	45.4136	-87.8136	2015-08-03	eDNA below detection limit	eDNA below detection limit
245	Resort Lake (Shakey Lakes)	45.4211	-87.8242	2015-08-03	eDNA below detection limit	eDNA below detection limit
246	Steusser Lake	46.451	-89.2483	2015-08-19	eDNA below detection limit	eDNA detected in 2/6 replicates
247	County Line Lake	46.3335	-89.276715	2015-08-19	eDNA below detection limit	eDNA detection in 3 of 6 reactions
248	Bass Lake	46.3046	-89.174617	2015-08-19	eDNA below detection limit	eDNA detected in 1 of 6 reactions
249	Little Duck Lake	46.2263	-89.2276	2015-08-19	eDNA below detection limit	eDNA detected in 1 of 6 reactions
250	Rainbow Lake	43.137	-84.6929	2015-05-17	eDNA below detection limit	eDNA below detection limit
251	Ontonagon River, Middle Branch	46.3362	-89.0611	2015-08-19	eDNA below detection limit	eDNA below detection limit
252	Langford Lake	46.2749	-89.479687	2015-08-19	eDNA below detection limit	eDNA below detection limit
253	Tamarack Lake	46.2389	-88.9927	2015-08-20	eDNA below detection limit	eDNA below detection limit
254	Taylor Lake	46.247	-89.0415	2015-08-20	eDNA below detection limit	eDNA detected in 1 of 6 reactions
255	Brule River	46.0332	-88.7982	2015-08-21	eDNA below detection limit	eDNA below detection limit
256	Moon Lake	46.1741	-89.2027	2015-08-22	eDNA below detection limit	eDNA below detection limit
257	Big Bateau	46.1751	-89.2858	2015-08-21	eDNA below detection limit	eDNA below detection limit
258	Mountain Lake	46.2274	-89.2679	2015-08-21	eDNA below detection limit	eDNA below detection limit
259	Whitefish Lake	46.2088	-89.3574	2015-08-21	eDNA below detection limit	eDNA below detection limit
260	Long lake	46.2432	-89.3656	2015-08-19	eDNA below detection limit	eDNA below detection limit
261	Helen Lake	46.2492	-89.339	2015-08-23	eDNA below detection limit	eDNA detected in 1 of 6 reactions
262	Crooked Lake	46.227	-89.2679	2015-08-21	eDNA below detection limit	eDNA detected in 1 of 6 reactions
263	Clark Lake	46.239	-89.3302	2015-08-23	eDNA below detection limit	eDNA below detection limit
264	SnapJack	46.2471	-89.3565	2015-08-23	eDNA below detection limit	eDNA detected in 2 out of 6 replicates
265	Silver Lake	46.1529	-88.825	2015-08-22	eDNA below detection limit	eDNA detected in 3 out of 6 replicates
266	Gibson Lake	46.2003	-88.4379	2015-08-20	eDNA below detection limit	eDNA below detection limit
267	Marion Lake	46.2639	-89.0884	2015-08-26	eDNA below detection limit	eDNA below detection limit
268	Little Long Lake	44.0229	-85.309440	2015-08-28	eDNA below detection limit	eDNA below detection limit
269	Sunset Lake	46.131	-88.5868	2015-08-26	eDNA below detection limit	eDNA below detection limit
270	Cooks Run Stream	46.1818	-88.819	2015-08-25	eDNA below detection limit	eDNA below detection limit
271	Lake Michigamme, Van Riper Boat Launch	46.5231	-87.9903	2015-08-23	eDNA below detection limit	eDNA below detection limit
272	Peavy Pond	45.9917	-88.2058	2015-08-24	eDNA below detection limit	eDNA below detection limit
273	Michigamme Reservoir	46.1711	-88.1786	2015-08-25	eDNA below detection limit	eDNA below detection limit
274	Michigamme River at Hemlock Dam	46.1303	-88.2236	2015-08-24	eDNA below detection limit	eDNA below detection limit
275	Little Lake Ellen	46.1714	-88.16	2015-08-24	eDNA below detection limit	eDNA below detection limit
276	Michigamme River at Witbeck Rapids	46.3006	-87.9797	2015-08-23	eDNA below detection limit	eDNA below detection limit
277	Butler Lake	46.1575	-88.1733	2015-08-25	eDNA below detection limit	eDNA below detection limit
278	Crotch Lake (Loon Lake)	46.1708	-88.1786	2015-08-25	eDNA below detection limit	eDNA below detection limit
279	Stanley Lake	46.0587	-88.7095	2015-08-26	eDNA below detection limit	eDNA below detection limit
280	Runckle Lake	46.1015	-88.3055	2015-08-25	eDNA below detection limit	eDNA below detection limit
281	First Fortune	46.09328,	-88.4159	2015-08-28	eDNA below detection limit	eDNA below detection limit
282	Wildwood Lake	46.1011	-88.5645	2015-08-28	eDNA below detection limit	eDNA below detection limit
283	North Fortune Lake (Mud Lake)	46.0945	-88.4146	2015-08-28	eDNA below detection limit	eDNA detected in 1 of 6 reactions
284	Hemlock River	46.2312	-88.4473	2015-08-25	eDNA below detection limit	eDNA below detection limit
285	Dinner Lake	46.2	-89.1351	2015-09-01	eDNA below detection limit	eDNA below detection limit
286	Second Fortune Lake	46.078	-88.4274	2015-09-01	eDNA below detection limit	eDNA detected in 2 of 6 reactions
287	First Fortune Lake	46.0887	-88.4216	2015-09-01	eDNA below detection limit	eDNA below detection limit
288	Deer Lake	46.3254	-88.3256	2015-08-25	eDNA below detection limit	eDNA below detection limit
289	West Bay- Cisco Chain	46.2073	-89.4295	2015-08-30	eDNA below detection limit	eDNA detected in 2 of 6 reactions
290	Indian Lake- Cisco Chain	46.2075	-89.3869	2015-08-30	eDNA below detection limit	eDNA detected in 3 of 6 reactions
291	Big Africa- Cisco Chain	46.2507	-89.3981	2015-08-30	eDNA below detection limit	eDNA detected in 3 of 6 reactions
292	Lindsley Lake- Cisco Chain	46.2179	-89.4265	2015-08-30	eDNA below detection limit	eDNA detected in 3 of 6 reactions
293	Big Lake- Cisco Chain	46.2061	-89.4418	2015-08-30	eDNA below detection limit	eDNA detected in 1 of 6 reactions
294	Poor Lake- Cisco Chain	46.211	-89.4018	2015-08-30	eDNA below detection limit	eDNA below detection limit
295	Clearwater Lake- Cisco Chain	46.2581	-89.4125	2015-08-30	eDNA below detection limit	eDNA below detection limit
296	Cisco Lake- Cisco Chain	46.241	-89.4458	2015-08-30	eDNA below detection limit	eDNA below detection limit
297	Mamie Lake- Cisco Chain	46.1912	-89.3887	2015-08-30	eDNA below detection limit	eDNA detected in 1 of 6 reactions
298	East Bay- Cisco Chain	46.2028	-89.4029	2015-08-30	eDNA below detection limit	eDNA detected in 3 of 6 reactions
299	Thousand Island	46.2255	-89.3991	2015-08-30	eDNA below detection limit	eDNA below detection limit
300	Record Lake- Cisco Chain	46.252	-89.3889	2015-08-30	eDNA below detection limit	eDNA detected in 3 of 6 reactions
301	Morley Lake- Cisco Chain	46.2077	-89.435	2015-08-30	eDNA below detection limit	eDNA detected in 1 of 6 reactions
302	Fishhawk- Cisco Chain	46.2167	-89.4163	2015-08-30	eDNA below detection limit	eDNA below detection limit
303	Little Africa	46.2521	-89.4044	2015-08-30	eDNA below detection limit	eDNA below detection limit
304	Swan Lake	46.1625	-88.3985	2015-08-18	eDNA below detection limit	eDNA below detection limit
305	Hagerman Lake	46.0478	-88.7822	2015-08-19	eDNA below detection limit	eDNA below detection limit
306	Emily Lake	46.112	-88.4953	2015-08-19	eDNA below detection limit	eDNA below detection limit
307	Beatons Lake	46.3327	-89.3457	2015-08-19	eDNA below detection limit	eDNA below detection limit
308	Stanley Lake	46.063	-88.7003	2015-08-19	eDNA below detection limit	eDNA below detection limit
309	Indian Lake	46.0426	-88.4963	2015-08-19	eDNA below detection limit	eDNA below detection limit
310	Lake Gogebic	46.4732	-89.4732	2015-08-19	eDNA below detection limit	eDNA below detection limit
311	Ottawa Lake	46.075	-88.766	2015-08-20	eDNA below detection limit	eDNA below detection limit
312	Long Lake	45.1293	-83.9734	2015-09-13	eDNA below detection limit	eDNA below detection limit
313	Lac Vieux Desert	46.2823	-89.174	2015-09-10	eDNA below detection limit	eDNA below detection limit
314	Sawyer Lake	46.1825	-88.0614	2015-09-12	eDNA below detection limit	eDNA below detection limit
315	Mona Lake	43.1686	-86.291	2015-09-09	eDNA below detection limit	eDNA detected in 2 of 6 replicates
316	Brule Lake	46.0546	-88.8412	2015-09-12	eDNA below detection limit	eDNA below detection limit
317	Smoky Lake	46.0933	-88.943	2015-09-10	eDNA below detection limit	eDNA below detection limit
318	Deer Lake	46.3254	-88.3256	2015-09-03	eDNA below detection limit	eDNA below detection limit
